# Supplementary material for: Synthesis and Solvent Dependent Fluorescence of Some Piperidine-Substituted Naphthalimide Derivatives and Consequences for Water Sensing
Source: Int J Mol Sci. 2022 Mar 2;23(5):2760. doi: 10.3390/ijms23052760 (PMC8911315; doi:10.3390/ijms23052760)
Supplement: Supplementary file 1 [file ijms-23-02760-s001.zip]

Archive with 1 entries (1 files):
- ijms-1586411-supplementary.pdf
